# Supplementary material for: Impact of Liver Fibrosis on Survival of Patients with Intrahepatic Cholangiocarcinoma Receiving Gemcitabine-Based Chemotherapy
Source: J Clin Med. 2022 Apr 6;11(7):2057. doi: 10.3390/jcm11072057 (PMC8999345; doi:10.3390/jcm11072057)
Supplement: Supplementary file 1 [file jcm-11-02057-s001.zip]

Archive with 1 entries (1 files):
- jcm-1654726-supplementary.pdf
